# Supplementary material for: Associations between Milk Fatty Acid Profile and Body Condition Score, Ultrasound Hepatic Measurements and Blood Metabolites in Holstein Cows
Source: Animals (Basel). 2022 May 6;12(9):1202. doi: 10.3390/ani12091202 (PMC9104722; doi:10.3390/ani12091202)
Supplement: Supplementary file 1 [file animals-12-01202-s001.zip]

Archive with 1 entries (1 files):
- animals-1665159-supplementary.pdf
